# Supplementary material for: The transfer of antibiotic resistance genes between evolutionarily distant bacteria
Source: mSphere. 2025 Jun 3;10(6):e00114-25. doi: 10.1128/msphere.00114-25 (PMC12188727; doi:10.1128/msphere.00114-25)
Supplement: Table S1 — Removed sequences. [file msphere.00114-25-s0005.xlsx]

## Sheet: Hoja1
Supplementary table 1
Class	Removed sequences taxonomic info
AAC(2’)	10
AAC(3)-class1	16
AAC(3)-class2	87
AAC(6')	108
APH(2")	47
APH(3')	72
APH(6)	63
β−lactamase A	236
β−lactamase B1+B2	36
β−lactamase B3	56
β−lactamase C	22
β−lactamase D	89
Mph	13
Erm	215
Qnr	5
Tet efflux	18
Tet enzyme	5
Tet RPG	123
